# Supplementary material for: NiO/TiO2 p-n Heterojunction Induced by Radiolysis for Photocatalytic Hydrogen Evolution
Source: Materials (Basel). 2025 Jul 26;18(15):3513. doi: 10.3390/ma18153513 (PMC12348953; doi:10.3390/ma18153513)
Supplement: Supplementary file 1 [file materials-18-03513-s001.zip]

Archive with 1 entries (1 files):
- materials-3702632-supplementary.pdf
